# Supplementary material for: Gut microbiota of white-headed black langurs (Trachypithecus leucocephalus) in responses to habitat fragmentation
Source: Front Microbiol. 2023 Feb 13;14:1126257. doi: 10.3389/fmicb.2023.1126257 (PMC9968942; doi:10.3389/fmicb.2023.1126257)
Supplement: Supplementary file 6 [file Table_4.XLSX]

## Sheet: Phyla relative abundance
Intersite differences of gut microbiota composition at the phylum level
Phyla name	Relative abundance (Mean% ± SD%)		W-statistic	P-value	Corrected P-value（FDR）
	Banli group	Bapen group
Firmicutes	86.30 ± 8.60	78.85 ± 10.35	5576.5	< 0.001	< 0.001
Bacteroidetes	4.75 ± 4.70	13.65 ± 9.73	947	< 0.001	< 0.001
Actinobacteriota	3.88 ± 3.56	1.82 ± 2.04	5626.5	< 0.001	< 0.001
Proteobacteria	1.90 ± 5.29	2.20 ± 5.59	2456	< 0.001	0.002
Verrucomicrobiota	1.90 ± 2.78	1.94 ± 2.19	3375	0.3327	0.6191
Spirochaetota	0.51 ± 0.66	0.92 ± 0.96	2546.5	< 0.001	0.004
Cyanobacteria	0.26 ± 0.24	0.29 ± 0.21	3169.5	0.1219	0.3178
Campilobacterota	0.23 ± 0.24	0.07 ± 0.05	5652	< 0.001	< 0.001
Desulfobacterota	0.08 ± 0.15	0.14 ± 0.35	3706	0.9685	0.9696
Patescibacteria	0.06 ± 0.09	0.05 ± 0.08	4935	< 0.001	0.003
Chloroflexi	0.05 ± 0.19	0.03 ± 0.10	4539.5	0.01515	0.0589
Acidobacteriota	0.03 ± 0.09	0.02 ± 0.05	3908.5	0.5439	0.7568
Myxococcota	0.02 ± 0.07	< 0.01	4136.5	0.1348	0.3178
Gemmatimonadota	< 0.01	< 0.01	4090	0.1693	0.3703
Deinococcota	< 0.01	< 0.01	3730.5	0.9696	0.9696
unclassified_k__norank_d__Bacteria	< 0.01	< 0.01	4240	0.1101	0.3178
Nitrospirota	< 0.01	< 0.01	3754	0.8803	0.9696
Planctomycetota	< 0.01	< 0.01	3898	0.5276	0.7568
NB1-j	< 0.01	< 0.01	3584.5	0.4524	0.7197
Bdellovibrionota	< 0.01	< 0.01	3819.5	0.5622	0.7568
Sumerlaeota	< 0.01	< 0.01	3845.5	0.4759	0.7241
Methylomirabilota	< 0.01	< 0.01	3860	0.3718	0.632
WPS-2	< 0.01	< 0.01	3760.5	0.7979	0.9309
Entotheonellaeota	< 0.01	< 0.01	3704.5	0.9178	0.9696
Synergistota	< 0.01	< 0.01	3682.5	0.7908	0.9309
Deferribacterota	< 0.01	< 0.01	3410	< 0.001	0.002
Dependentiae	< 0.01	< 0.01	3590	0.08147	0.2592
SAR324_cladeMarine_group_B	< 0.01	< 0.01	3612	0.2093	0.4308
Abditibacteriota	< 0.01	< 0.01	3888	0.1362	0.3178
Fusobacteriota	< 0.01	< 0.01	3690	0.6915	0.8705
Armatimonadota	< 0.01	< 0.01	3666	0.3792	0.632
MBNT15	< 0.01	< 0.01	3715	0.9581	0.9696
RCP2-54	< 0.01	< 0.01	3690.5	0.6964	0.8705
Latescibacterota	< 0.01	< 0.01	3792	0.3361	0.6191
WS2	< 0.01	< 0.01	3642.5	0.0742	0.2592
