# Supplementary material for: Gut microbiota of white-headed black langurs (Trachypithecus leucocephalus) in responses to habitat fragmentation
Source: Front Microbiol. 2023 Feb 13;14:1126257. doi: 10.3389/fmicb.2023.1126257 (PMC9968942; doi:10.3389/fmicb.2023.1126257)
Supplement: Supplementary file 7 [file Table_5.XLSX]

## Sheet: Families relative abundance
Intersite differences of gut microbiota composition at the family level
Families name	Relative abundance (Mean% ± SD%)		W-statistic	P-value	Corrected P-value（FDR）
	Banli group	Bapen group
Oscillospiraceae	16.93 ± 5.39	16.13 ± 3.16	3897	0.62	0.775
Christensenellaceae	15.80 ± 4.59	11.61 ± 3.60	5719.5	< 0.001	< 0.001
norank_o__Clostridia_UCG-014	17.43 ± 6.64	9.78 ± 3.83	6266.5	< 0.001	< 0.001
Lachnospiraceae	10.39 ± 3.86	11.34 ± 4.26	3214.5	0.156	0.421
UCG-010	6.22 ± 3.97	7.55 ± 3.07	2574	0.001	0.012
Eubacterium_coprostanoligenes_group	4.79 ± 1.81	5.26 ± 1.83	3289.5	0.227	0.532
Prevotellaceae	2.06 ± 3.56	6.58 ± 8.24	1394	< 0.001	< 0.001
Ruminococcaceae	3.86 ± 1.97	3.01 ± 0.89	4441.5	0.043	0.193
Muribaculaceae	1.87 ± 1.92	4.68 ± 1.99	1090.5	< 0.001	< 0.001
Monoglobaceae	3.42 ± 1.22	2.94 ± 1.46	4783	0.003	0.023
norank_o__RF39	2.12 ± 1.20	2.54 ± 2.03	3476.5	0.494	0.72
unclassified_c__Clostridia	1.73 ± 0.54	2.25 ± 1.10	2667.5	0.003	0.023
Akkermansiaceae	1.88 ± 2.78	1.91 ± 2.18	3372	0.329	0.606
Eggerthellaceae	2.36 ± 2.41	0.81 ± 0.42	5928	< 0.001	< 0.001
Butyricicoccaceae	0.63 ± 0.35	1.52 ± 0.72	791	< 0.001	< 0.001
Moraxellaceae	0.96 ± 4.62	1.15 ± 5.61	3329.5	0.252	0.556
Anaerovoracaceae	0.97 ± 0.53	1.13 ± 0.60	3041	0.056	0.243
Rikenellaceae	0.41 ± 0.55	1.55 ± 1.34	945.5	< 0.001	< 0.001
Peptococcaceae	0.37 ± 0.30	0.99 ± 0.47	702	< 0.001	< 0.001
Spirochaetaceae	0.44 ± 0.66	0.89 ± 0.96	2350.5	< 0.001	0.001
norank_o__Clostridia_vadinBB60_group	0.27 ± 0.19	0.58 ± 0.43	2056	< 0.001	< 0.001
Peptostreptococcaceae	0.39 ± 0.85	0.46 ± 0.40	2665	0.003	0.023
Micrococcaceae	0.43 ± 0.87	0.39 ± 0.90	4503.5	0.027	0.139
norank_o__Izemoplasmatales	0.14 ± 0.11	0.37 ± 0.28	1768	< 0.001	< 0.001
Oxalobacteraceae	0.13 ± 0.19	0.31 ± 0.30	2183.5	< 0.001	< 0.001
Planococcaceae	0.10 ± 0.29	0.31 ± 0.92	3450.5	0.424	0.665
Bacteroidaceae	0.14 ± 0.22	0.27 ± 0.27	2619	0.002	0.017
Corynebacteriaceae	0.33 ± 1.10	0.07 ± 0.16	4291	0.095	0.29
norank_o__Gastranaerophilales	0.18 ± 0.18	0.20 ± 0.16	3392.5	0.358	0.632
unclassified_o__Burkholderiales	0.14 ± 0.38	0.20 ± 0.37	2938.5	0.007	0.044
norank_o__norank_c__Clostridia	0.10 ± 0.08	0.17 ± 0.13	2304.5	< 0.001	< 0.001
unclassified_c__Bacteroidia	0.02 ± 0.06	0.21 ± 0.31	1661	< 0.001	< 0.001
Desulfovibrionaceae	0.08 ± 0.15	0.14 ± 0.35	3703	0.962	0.967
Anaerofustaceae	0.12 ± 0.09	0.10 ± 0.05	4034.5	0.377	0.641
p-2534-18B5_gut_group	0.03 ± 0.06	0.17 ± 0.23	1368.5	< 0.001	< 0.001
unclassified_o__Oscillospirales	0.10 ± 0.11	0.08 ± 0.07	3800	0.823	0.906
norank_o__Chloroplast	0.07 ± 0.13	0.09 ± 0.12	3560	0.653	0.807
Rhodobacteraceae	0.11 ± 0.43	0.05 ± 0.15	4294	0.093	0.289
Helicobacteraceae	0.11 ± 0.14	0.05 ± 0.04	4948	< 0.001	0.005
Erysipelotrichaceae	0.04 ± 0.04	0.11 ± 0.16	2346.5	< 0.001	0.001
Campylobacteraceae	0.12 ± 0.19	0.03 ± 0.03	5391	< 0.001	< 0.001
Enterobacteriaceae	0.08 ± 0.50	0.06 ± 0.29	4003	0.315	0.606
Carnobacteriaceae	0.05 ± 0.16	0.09 ± 0.36	4346	0.062	0.25
Aerococcaceae	0.02 ± 0.07	0.11 ± 0.45	3917	0.544	0.74
Flavobacteriaceae	0.05 ± 0.32	0.08 ± 0.28	3330	0.179	0.468
Atopobiaceae	0.09 ± 0.11	0.05 ± 0.05	4760.5	0.003	0.025
Staphylococcaceae	0.08 ± 0.31	0.05 ± 0.23	4358.5	0.041	0.188
Propionibacteriaceae	0.06 ± 0.19	0.06 ± 0.21	4594.5	0.01	0.061
unclassified_p__Firmicutes	0.03 ± 0.08	0.09 ± 0.19	3123.5	0.09	0.282
Xanthomonadaceae	0.09 ± 0.29	0.03 ± 0.08	4151.5	0.199	0.502
Coriobacteriales_Incertae_Sedis	0.03 ± 0.04	0.08 ± 0.10	2751	0.006	0.042
Nocardiaceae	0.04 ± 0.19	0.06 ± 0.25	3941.5	0.495	0.72
Brachyspiraceae	0.07 ± 0.09	0.03 ± 0.03	4541.5	0.021	0.114
Microbacteriaceae	0.04 ± 0.11	0.05 ± 0.16	3846.5	0.714	0.833
Nocardioidaceae	0.05 ± 0.12	0.05 ± 0.19	4186.5	0.156	0.421
Saccharimonadaceae	0.05 ± 0.08	0.04 ± 0.08	5512	< 0.001	< 0.001
norank_o__Veillonellales-Selenomonadales	0.02 ± 0.02	0.07 ± 0.07	1133	< 0.001	< 0.001
Weeksellaceae	0.04 ± 0.24	0.04 ± 0.11	3266.5	0.114	0.334
norank_o__Coriobacteriales	0.03 ± 0.06	0.05 ± 0.07	3891.5	0.629	0.784
norank_o__Rhodospirillales	< 0.01	0.07 ± 0.10	1803.5	< 0.001	< 0.001
Sphingomonadaceae	0.05 ± 0.14	0.02 ± 0.07	4691	0.004	0.027
Paracaedibacteraceae	0.04 ± 0.05	0.02 ± 0.04	5406.5	< 0.001	< 0.001
unclassified_o__Micrococcales	0.06 ± 0.34	< 0.01	4581	0.006	0.038
Sphingobacteriaceae	0.05 ± 0.15	0.01 ± 0.03	3847	0.686	0.825
unclassified_o__Coriobacteriales	0.04 ± 0.03	0.02 ± 0.02	5343.5	< 0.001	< 0.001
Sutterellaceae	0.01 ± 0.02	0.05 ± 0.08	2912.5	0.018	0.102
Kineosporiaceae	0.05 ± 0.41	< 0.01	4313	0.055	0.24
norank_o__Rickettsiales	< 0.01	0.06 ± 0.12	2498	< 0.001	< 0.001
Erysipelatoclostridiaceae	0.01 ± 0.01	0.04 ± 0.04	2480.5	< 0.001	0.005
Comamonadaceae	0.04 ± 0.14	0.01 ± 0.03	4042.5	0.306	0.606
Caulobacteraceae	0.04 ± 0.11	< 0.01	4582	0.008	0.051
Rhizobiaceae	0.03 ± 0.15	0.01 ± 0.03	4329.5	0.069	0.25
Alcaligenaceae	0.01 ± 0.07	0.03 ± 0.21	3783	0.821	0.906
JG30-KF-CM45	0.03 ± 0.09	0.02 ± 0.06	4436.5	0.028	0.139
Lactobacillaceae	0.03 ± 0.06	0.01 ± 0.01	3646	0.834	0.913
Dermabacteraceae	0.02 ± 0.07	0.02 ± 0.08	4784.5	0.001	0.012
Pseudonocardiaceae	0.03 ± 0.09	0.02 ± 0.07	4380.5	0.041	0.188
Pseudomonadaceae	0.03 ± 0.21	< 0.01	3827	0.716	0.833
Acholeplasmataceae	0.02 ± 0.02	0.02 ± 0.04	4225	0.154	0.421
Dietziaceae	0.03 ± 0.10	< 0.01	4872	< 0.001	0.003
norank_o__WCHB1-41	0.02 ± 0.04	0.02 ± 0.02	2804	0.009	0.053
norank_o__Oscillospirales	0.01 ± 0.01	0.02 ± 0.01	1912.5	< 0.001	< 0.001
Marinifilaceae	0.01 ± 0.02	0.02 ± 0.04	3742	0.95	0.966
Dermatophilaceae	0.03 ± 0.11	< 0.01	4659.5	< 0.001	0.004
unclassified_o__Bacteroidales	0.01 ± 0.04	0.02 ± 0.03	3331	0.215	0.514
Mycobacteriaceae	0.01 ± 0.07	0.02 ± 0.06	3646	0.786	0.885
Acetobacteraceae	0.02 ± 0.10	< 0.01	4576.5	0.005	0.033
Vagococcaceae	< 0.01	0.02 ± 0.09	2911	< 0.001	< 0.001
Enterococcaceae	< 0.01	0.02 ± 0.08	3054.5	0.008	0.049
Devosiaceae	0.02 ± 0.05	< 0.01	4402	0.028	0.139
Veillonellaceae	0.01 ± 0.02	< 0.01	4542	0.018	0.103
Eubacteriaceae	0.01 ± 0.02	< 0.01	4472	0.032	0.155
Bogoriellaceae	0.02 ± 0.08	< 0.01	4559.5	0.006	0.038
norank_o__Saccharimonadales	< 0.01	0.01 ± 0.02	3205.5	0.123	0.348
Brevibacteriaceae	0.02 ± 0.07	< 0.01	4374.5	0.023	0.122
Intrasporangiaceae	0.01 ± 0.07	< 0.01	4089.5	0.198	0.502
Ilumatobacteraceae	< 0.01	< 0.01	3664	0.839	0.913
Clostridium_methylpentosum_group	< 0.01	< 0.01	3880.5	0.647	0.802
A4b	0.01 ± 0.06	< 0.01	3935.5	0.379	0.641
Geminicoccaceae	0.01 ± 0.04	< 0.01	4109.5	0.162	0.432
Vicinamibacteraceae	0.01 ± 0.04	< 0.01	3754.5	0.901	0.95
unclassified_c__Bacilli	< 0.01	0.01 ± 0.03	2455.5	< 0.001	0.001
Chitinophagaceae	0.01 ± 0.04	< 0.01	4011	0.276	0.58
unclassified_p__Proteobacteria	< 0.01	0.01 ± 0.02	2480	< 0.001	< 0.001
Sandaracinaceae	0.01 ± 0.06	< 0.01	3970.5	0.268	0.565
Thermomonosporaceae	< 0.01	< 0.01	4088	0.108	0.32
norank_o__Vicinamibacterales	< 0.01	< 0.01	3644.5	0.775	0.885
Clostridiaceae	< 0.01	< 0.01	5096	< 0.001	< 0.001
unclassified_o__Lachnospirales	< 0.01	< 0.01	2421	< 0.001	< 0.001
Micromonosporaceae	< 0.01	< 0.01	3997.5	0.299	0.606
Gemmatimonadaceae	0.01 ± 0.08	< 0.01	4043	0.2	0.502
Cyclobacteriaceae	0.01 ± 0.05	< 0.01	4222.5	0.028	0.139
Beijerinckiaceae	< 0.01	< 0.01	4631	0.003	0.023
Burkholderiaceae	< 0.01	< 0.01	4281.5	0.038	0.18
Bacillaceae	< 0.01	< 0.01	4200	0.096	0.29
Cellvibrionaceae	< 0.01	< 0.01	4095.5	0.117	0.336
Porphyromonadaceae	< 0.01	< 0.01	4904	< 0.001	< 0.001
Geodermatophilaceae	< 0.01	< 0.01	4684.5	< 0.001	0.008
Trueperaceae	< 0.01	< 0.01	3948	0.357	0.632
unclassified_o__Veillonellales-Selenomonadales	< 0.01	< 0.01	2214	< 0.001	< 0.001
unclassified_k__norank_d__Bacteria	< 0.01	< 0.01	4240	0.11	0.325
Solirubrobacteraceae	< 0.01	< 0.01	4065.5	0.185	0.478
Rhodanobacteraceae	< 0.01	< 0.01	3713.5	0.98	0.98
Iamiaceae	< 0.01	< 0.01	4011	0.23	0.532
norank_o__Microtrichales	< 0.01	< 0.01	3913	0.456	0.684
Xanthobacteraceae	< 0.01	< 0.01	4023.5	0.233	0.535
unclassified_c__Actinobacteria	< 0.01	< 0.01	3908	0.46	0.688
Streptomycetaceae	< 0.01	< 0.01	3955.5	0.359	0.632
67-14	< 0.01	< 0.01	3786	0.787	0.885
Steroidobacteraceae	< 0.01	< 0.01	3689	0.894	0.948
Microscillaceae	< 0.01	< 0.01	3788	0.755	0.876
Selenomonadaceae	< 0.01	< 0.01	4249.5	0.095	0.29
Hyphomonadaceae	< 0.01	< 0.01	4135.5	0.062	0.25
Blastocatellaceae	< 0.01	< 0.01	4022	0.208	0.514
Puniceicoccaceae	< 0.01	< 0.01	2887.5	0.005	0.032
Nitrospiraceae	< 0.01	< 0.01	3754	0.88	0.939
unclassified_o__Rickettsiales	< 0.01	< 0.01	3214.5	0.05	0.225
norank_o__PLTA13	< 0.01	< 0.01	3560	0.406	0.66
unclassified_o__Rhodospirillales	< 0.01	< 0.01	2989	0.001	0.01
norank_o__Gaiellales	< 0.01	< 0.01	3828	0.646	0.802
AKYG1722	< 0.01	< 0.01	3982	0.246	0.546
Streptococcaceae	< 0.01	< 0.01	4216.5	0.063	0.25
unclassified_o__Lactobacillales	< 0.01	< 0.01	4456	0.003	0.023
unclassified_o__Erysipelotrichales	< 0.01	< 0.01	3677.5	0.879	0.939
D05-2	< 0.01	< 0.01	4152	0.068	0.25
norank_o__Actinomarinales	< 0.01	< 0.01	3774.5	0.783	0.885
BIrii41	< 0.01	< 0.01	3705	0.939	0.966
Syntrophomonadaceae	< 0.01	< 0.01	2281.5	< 0.001	< 0.001
Hyphomicrobiaceae	< 0.01	< 0.01	3829.5	0.598	0.75
Haliangiaceae	< 0.01	< 0.01	3920.5	0.287	0.596
Saprospiraceae	< 0.01	< 0.01	3674.5	0.78	0.885
norank_o__Peptostreptococcales-Tissierellales	< 0.01	< 0.01	4287	0.025	0.136
unclassified_o__Saccharimonadales	< 0.01	< 0.01	3708	0.958	0.966
Microtrichaceae	< 0.01	< 0.01	4069.5	0.117	0.336
Reyranellaceae	< 0.01	< 0.01	3515.5	0.278	0.58
norank_o__norank_c__Gitt-GS-136	< 0.01	< 0.01	3764.5	0.807	0.895
Bifidobacteriaceae	< 0.01	< 0.01	3282	0.073	0.25
Gaiellaceae	< 0.01	< 0.01	3649	0.713	0.833
Bryobacteraceae	< 0.01	< 0.01	4049.5	0.117	0.336
Rhodothermaceae	< 0.01	< 0.01	3949.5	0.242	0.545
Nitrosomonadaceae	< 0.01	< 0.01	3497.5	0.227	0.532
Rubrobacteriaceae	< 0.01	< 0.01	4040	0.151	0.416
Dysgonomonadaceae	< 0.01	< 0.01	3547	0.325	0.606
norank_o__norank_c__JG30-KF-CM66	< 0.01	< 0.01	3599	0.546	0.74
Myxococcaceae	< 0.01	< 0.01	3845	0.54	0.74
Pirellulaceae	< 0.01	< 0.01	3659.5	0.813	0.899
Streptosporangiaceae	< 0.01	< 0.01	3381.5	0.003	0.023
norank_o__norank_c__KD4-96	< 0.01	< 0.01	4052.5	0.084	0.27
Cellulomonadaceae	< 0.01	< 0.01	4009	0.182	0.473
norank_o__norank_c__norank_p__NB1-j	< 0.01	< 0.01	3584.5	0.452	0.681
norank_o__norank_c__Alphaproteobacteria	< 0.01	< 0.01	3533.5	0.332	0.606
Caldilineaceae	< 0.01	< 0.01	3796.5	0.679	0.825
Chloroflexaceae	< 0.01	< 0.01	4181	0.028	0.139
norank_o__Micavibrionales	< 0.01	< 0.01	3695.5	0.896	0.948
Longimicrobiaceae	< 0.01	< 0.01	3982	0.212	0.514
Phycisphaeraceae	< 0.01	< 0.01	3826.5	0.535	0.74
Dongiaceae	< 0.01	< 0.01	3537.5	0.244	0.545
Balneolaceae	< 0.01	< 0.01	3565	0.011	0.064
Kiloniellaceae	< 0.01	< 0.01	3642.5	0.074	0.25
unclassified_c__Gammaproteobacteria	< 0.01	< 0.01	3692	0.892	0.948
norank_o__CCD24	< 0.01	< 0.01	3683.5	0.854	0.919
norank_o__norank_c__TK10	< 0.01	< 0.01	3832.5	0.523	0.74
TRA3-20	< 0.01	< 0.01	3958.5	0.215	0.514
unclassified_o__Frankiales	< 0.01	< 0.01	3878	0.421	0.665
Deinococcaceae	< 0.01	< 0.01	3555	0.217	0.515
Coriobacteriaceae	< 0.01	< 0.01	3884	0.241	0.545
Alcanivoracaceae	< 0.01	< 0.01	3584.5	0.23	0.532
Tannerellaceae	< 0.01	< 0.01	3687	0.773	0.885
Actinomycetaceae	< 0.01	< 0.01	4072.5	0.072	0.25
Sumerlaeaceae	< 0.01	< 0.01	3845.5	0.476	0.708
norank_o__norank_c__OLB14	< 0.01	< 0.01	3706.5	0.938	0.966
Nocardiopsaceae	< 0.01	< 0.01	3455	0.09	0.282
Woeseiaceae	< 0.01	< 0.01	3443.5	0.038	0.18
SC-I-84	< 0.01	< 0.01	3907.5	0.309	0.606
norank_o__norank_c__S0134_terrestrial_group	< 0.01	< 0.01	3480	0.033	0.159
Spongiibacteraceae	< 0.01	< 0.01	3782	0.659	0.812
norank_o__S085	< 0.01	< 0.01	3727	0.97	0.972
Polyangiaceae	< 0.01	< 0.01	3763.5	0.783	0.885
norank_o__CCM19a	< 0.01	< 0.01	3805	0.561	0.74
LWQ8	< 0.01	< 0.01	3656	0.684	0.825
Thermoanaerobaculaceae	< 0.01	< 0.01	3729	0.955	0.966
Spirosomaceae	< 0.01	< 0.01	4006	0.12	0.343
norank_o__norank_c__norank_p__WPS-2	< 0.01	< 0.01	3760.5	0.798	0.891
Amb-16S-1323	< 0.01	< 0.01	3681	0.783	0.885
Paenibacillaceae	< 0.01	< 0.01	3839.5	0.497	0.721
Halomonadaceae	< 0.01	< 0.01	3433.5	0.003	0.023
Pyrinomonadaceae	< 0.01	< 0.01	3857	0.306	0.606
A0839	< 0.01	< 0.01	3932	0.216	0.514
Entotheonellaceae	< 0.01	< 0.01	3704.5	0.918	0.958
Roseiflexaceae	< 0.01	< 0.01	3827	0.48	0.71
Rhizobiales_Incertae_Sedis	< 0.01	< 0.01	3679.5	0.804	0.895
unclassified_o__Gammaproteobacteria_Incertae_Sedis	< 0.01	< 0.01	3734.5	0.912	0.957
Ardenticatenaceae	< 0.01	< 0.01	3885	0.238	0.545
Neisseriaceae	< 0.01	< 0.01	3322	0.008	0.052
Pseudohongiellaceae	< 0.01	< 0.01	3708	0.945	0.966
norank_o__SBR1031	< 0.01	< 0.01	3663.5	0.592	0.745
Acidaminococcaceae	< 0.01	< 0.01	3896	0.378	0.641
Bdellovibrionaceae	< 0.01	< 0.01	3852.5	0.398	0.652
unclassified_o__Enterobacterales	< 0.01	< 0.01	3559	0.124	0.348
Puniceispirillales_Incertae_Sedis	< 0.01	< 0.01	3825	0.489	0.719
Wohlfahrtiimonadaceae	< 0.01	< 0.01	3883.5	0.243	0.545
Rhodocyclaceae	< 0.01	< 0.01	3636	0.382	0.641
Yersiniaceae	< 0.01	< 0.01	3255	< 0.001	< 0.001
norank_o__norank_c__MB-A2-108	< 0.01	< 0.01	3855.5	0.311	0.606
unclassified_c__Acidimicrobiia	< 0.01	< 0.01	3882	0.317	0.606
norank_o__Thalassobaculales	< 0.01	< 0.01	3736.5	0.867	0.93
Rhodomicrobiaceae	< 0.01	< 0.01	3630	0.48	0.71
Marinococcaceae	< 0.01	< 0.01	3792	0.336	0.606
norank_o__IMCC26256	< 0.01	< 0.01	3733.5	0.931	0.966
norank_o__Rokubacteriales	< 0.01	< 0.01	3834	0.452	0.681
Chroococcidiopsaceae	< 0.01	< 0.01	3763	0.684	0.825
Hymenobacteraceae	< 0.01	< 0.01	4080	0.026	0.136
Salinisphaeraceae	< 0.01	< 0.01	3642.5	0.074	0.25
Porticoccaceae	< 0.01	< 0.01	3606.5	0.346	0.618
Diplorickettsiaceae	< 0.01	< 0.01	3358	< 0.001	0.005
norank_o__R7C24	< 0.01	< 0.01	3932.5	0.16	0.43
NS9_marine_group	< 0.01	< 0.01	3960	0.073	0.25
Herpetosiphonaceae	< 0.01	< 0.01	3632	0.49	0.719
unclassified_o__Gaiellales	< 0.01	< 0.01	3980.5	0.107	0.32
norank_o__norank_c__BD2-11_terrestrial_group	< 0.01	< 0.01	3479	0.085	0.271
Cytophagaceae	< 0.01	< 0.01	3984	0.059	0.249
Thermoactinomycetaceae	< 0.01	< 0.01	3689.5	0.687	0.825
unclassified_o__Cyanobacteriales	< 0.01	< 0.01	3691.5	0.706	0.83
Hungateiclostridiaceae	< 0.01	< 0.01	3682.5	0.791	0.885
unclassified_c__Alphaproteobacteria	< 0.01	< 0.01	3732	0.928	0.966
Bacteriovoracaceae	< 0.01	< 0.01	3713	0.94	0.966
norank_o__norank_c__norank_p__Firmicutes	< 0.01	< 0.01	3936	0.089	0.282
Synergistaceae	< 0.01	< 0.01	3682.5	0.791	0.885
Glycomycetaceae	< 0.01	< 0.01	3606.5	0.346	0.618
Halieaceae	< 0.01	< 0.01	3813.5	0.438	0.667
vadinBE97	< 0.01	< 0.01	3760	0.767	0.885
unclassified_c__Acidobacteriae	< 0.01	< 0.01	3687	0.773	0.885
norank_o__Rhizobiales	< 0.01	< 0.01	3761	0.698	0.825
Crocinitomicaceae	< 0.01	< 0.01	3691.5	0.706	0.83
norank_o__norank_c__Cyanobacteriia	< 0.01	< 0.01	3588.5	0.078	0.258
Nitrosococcaceae	< 0.01	< 0.01	3666	0.379	0.641
B1-7BS	< 0.01	< 0.01	3835.5	0.365	0.639
norank_o__Subgroup_17	< 0.01	< 0.01	3735	0.909	0.956
norank_o__norank_c__Limnochordia	< 0.01	< 0.01	3907	0.199	0.502
Defluviicoccaceae	< 0.01	< 0.01	3984	0.059	0.249
Victivallaceae	< 0.01	< 0.01	3534.5	0.053	0.233
Micropepsaceae	< 0.01	< 0.01	3734	0.915	0.958
Isosphaeraceae	< 0.01	< 0.01	3816	0.265	0.562
WX65	< 0.01	< 0.01	3864	0.169	0.445
norank_o__norank_c__bacteriap25	< 0.01	< 0.01	3639	0.399	0.652
env.OPS_17	< 0.01	< 0.01	3764	0.677	0.825
norank_o__Elsterales	< 0.01	< 0.01	3739	0.846	0.913
Cryomorphaceae	< 0.01	< 0.01	3642.5	0.074	0.25
Deferribacteraceae	< 0.01	< 0.01	3410	< 0.001	0.003
Methyloligellaceae	< 0.01	< 0.01	3787.5	0.551	0.74
norank_o__Ardenticatenales	< 0.01	< 0.01	3739.5	0.842	0.913
norank_o__norank_c__norank_p__SAR324_cladeMarine_group_B	< 0.01	< 0.01	3612	0.209	0.514
unclassified_o__Polyangiales	< 0.01	< 0.01	3662	0.582	0.74
Azospirillaceae	< 0.01	< 0.01	3739	0.846	0.913
Solibacteraceae	< 0.01	< 0.01	3739.5	0.842	0.913
Nannocystaceae	< 0.01	< 0.01	3811	0.45	0.681
Aeromonadaceae	< 0.01	< 0.01	3666	0.379	0.641
Phaselicystidaceae	< 0.01	< 0.01	3638	0.393	0.648
norank_o__norank_c__Microgenomatia	< 0.01	< 0.01	3739	0.846	0.913
Cryptosporangiaceae	< 0.01	< 0.01	3864	0.169	0.445
Abditibacteriaceae	< 0.01	< 0.01	3888	0.136	0.379
Methylophagaceae	< 0.01	< 0.01	3565	0.011	0.064
unclassified_o__Babeliales	< 0.01	< 0.01	3565	0.011	0.064
Fusobacteriaceae	< 0.01	< 0.01	3690	0.692	0.825
Rubritaleaceae	< 0.01	< 0.01	3637	0.388	0.643
norank_o__norank_c__Sericytochromatia	< 0.01	< 0.01	3763	0.684	0.825
Pleomorphomonadaceae	< 0.01	< 0.01	3840	0.211	0.514
unclassified_o__Chloroflexales	< 0.01	< 0.01	3792	0.336	0.606
AKIW781	< 0.01	< 0.01	3762.5	0.687	0.825
unclassified_o__Solirubrobacterales	< 0.01	< 0.01	3816	0.265	0.562
Vibrionaceae	< 0.01	< 0.01	3744	0.586	0.74
norank_o__Azospirillales	< 0.01	< 0.01	3792	0.336	0.606
norank_o__PAUC26f	< 0.01	< 0.01	3589	0.079	0.258
norank_o__Granulosicoccales	< 0.01	< 0.01	3666	0.379	0.641
KF-JG30-B3	< 0.01	< 0.01	3589	0.079	0.258
norank_o__Ga0077536	< 0.01	< 0.01	3589	0.079	0.258
norank_o__Kapabacteriales	< 0.01	< 0.01	3715	0.958	0.966
norank_o__norank_c__norank_p__MBNT15	< 0.01	< 0.01	3715	0.958	0.966
norank_o__norank_c__Dojkabacteria	< 0.01	< 0.01	3792	0.336	0.606
Exiguobacteraceae	< 0.01	< 0.01	3642.5	0.074	0.25
norank_o__KI89A_clade	< 0.01	< 0.01	3642.5	0.074	0.25
Fimbriimonadaceae	< 0.01	< 0.01	3642.5	0.074	0.25
Sneathiellaceae	< 0.01	< 0.01	3642.5	0.074	0.25
Nitrococcaceae	< 0.01	< 0.01	3642.5	0.074	0.25
Micavibrionaceae	< 0.01	< 0.01	3714.5	0.953	0.966
Gemmataceae	< 0.01	< 0.01	3714.5	0.953	0.966
Opitutaceae	< 0.01	< 0.01	3792	0.336	0.606
norank_o__0319-7L14	< 0.01	< 0.01	3744	0.586	0.74
Mitochondria	< 0.01	< 0.01	3840	0.211	0.514
Caloramatoraceae	< 0.01	< 0.01	3816	0.265	0.562
norank_o__norank_c__Subgroup_25	< 0.01	< 0.01	3690.5	0.696	0.825
Defluviitaleaceae	< 0.01	< 0.01	3690.5	0.696	0.825
norank_o__norank_c__norank_p__RCP2-54	< 0.01	< 0.01	3690.5	0.696	0.825
unclassified_o__Microtrichales	< 0.01	< 0.01	3667	0.388	0.643
unclassified_o__Xanthomonadales	< 0.01	< 0.01	3792	0.336	0.606
Pasteurellaceae	< 0.01	< 0.01	3792	0.336	0.606
unclassified_o__Peptostreptococcales-Tissierellales	< 0.01	< 0.01	3816	0.265	0.562
Latescibacteraceae	< 0.01	< 0.01	3792	0.336	0.606
Morganellaceae	< 0.01	< 0.01	3792	0.336	0.606
norank_o__norank_c__norank_p__Desulfobacterota	< 0.01	< 0.01	3816	0.265	0.562
unclassified_o__Flavobacteriales	< 0.01	< 0.01	3768	0.435	0.665
Legionellaceae	< 0.01	< 0.01	3666.5	0.384	0.641
Leuconostocaceae	< 0.01	< 0.01	3666.5	0.384	0.641
norank_o__Candidatus_Campbellbacteria	< 0.01	< 0.01	3666.5	0.384	0.641
Fodinicurvataceae	< 0.01	< 0.01	3666.5	0.384	0.641
Pedosphaeraceae	< 0.01	< 0.01	3768	0.435	0.665
Nakamurellaceae	< 0.01	< 0.01	3816	0.265	0.562
norank_o__EPR3968-O8a-Bc78	< 0.01	< 0.01	3816	0.265	0.562
Rhodospirillaceae	< 0.01	< 0.01	3792	0.336	0.606
Chthoniobacteraceae	< 0.01	< 0.01	3792	0.336	0.606
norank_o__Chitinophagales	< 0.01	< 0.01	3792	0.336	0.606
norank_o__Xanthomonadales	< 0.01	< 0.01	3792	0.336	0.606
norank_o__Tepidisphaerales	< 0.01	< 0.01	3792	0.336	0.606
unclassified_o__Rhizobiales	< 0.01	< 0.01	3792	0.336	0.606
norank_o__Defluviicoccales	< 0.01	< 0.01	3768	0.435	0.665
Thermomicrobiaceae	< 0.01	< 0.01	3744	0.586	0.74
norank_o__DS-100	< 0.01	< 0.01	3642.5	0.074	0.25
Methylophilaceae	< 0.01	< 0.01	3642.5	0.074	0.25
Algiphilaceae	< 0.01	< 0.01	3642.5	0.074	0.25
norank_o__Subgroup_7	< 0.01	< 0.01	3642.5	0.074	0.25
norank_o__Burkholderiales	< 0.01	< 0.01	3642.5	0.074	0.25
norank_o__norank_c__norank_p__WS2	< 0.01	< 0.01	3642.5	0.074	0.25
Alcanivoracaceae1	< 0.01	< 0.01	3642.5	0.074	0.25
Euzebyaceae	< 0.01	< 0.01	3744	0.586	0.74
Verrucomicrobiaceae	< 0.01	< 0.01	3792	0.336	0.606
Thermosynechococcaceae	< 0.01	< 0.01	3744	0.586	0.74
Silvanigrellaceae	< 0.01	< 0.01	3792	0.336	0.606
norank_o__norank_c__norank_p__Patescibacteria	< 0.01	< 0.01	3744	0.586	0.74
norank_o__norank_c__Acidimicrobiia	< 0.01	< 0.01	3792	0.336	0.606
SM2D12	< 0.01	< 0.01	3768	0.435	0.665
norank_o__Blfdi19	< 0.01	< 0.01	3768	0.435	0.665
Vermiphilaceae	< 0.01	< 0.01	3744	0.586	0.74
norank_o__Candidatus_Kaiserbacteria	< 0.01	< 0.01	3744	0.586	0.74
norank_o__211ds20	< 0.01	< 0.01	3768	0.435	0.665
norank_o__JG36-GS-52	< 0.01	< 0.01	3768	0.435	0.665
norank_o__0319-6G20	< 0.01	< 0.01	3744	0.586	0.74
norank_o__Oligoflexales	< 0.01	< 0.01	3768	0.435	0.665
norank_o__norank_c__OM190	< 0.01	< 0.01	3768	0.435	0.665
norank_o__norank_c__WWE3	< 0.01	< 0.01	3768	0.435	0.665
37-13	< 0.01	< 0.01	3768	0.435	0.665
Parvibaculaceae	< 0.01	< 0.01	3744	0.586	0.74
Pectobacteriaceae	< 0.01	< 0.01	3744	0.586	0.74
Terrimicrobiaceae	< 0.01	< 0.01	3768	0.435	0.665
norank_o__Ferrovibrionales	< 0.01	< 0.01	3744	0.586	0.74
Anaerolineaceae	< 0.01	< 0.01	3768	0.435	0.665
norank_o__norank_c__Subgroup_11	< 0.01	< 0.01	3744	0.586	0.74
norank_o__norank_c__Acidobacteriae	< 0.01	< 0.01	3744	0.586	0.74
Parachlamydiaceae	< 0.01	< 0.01	3744	0.586	0.74
Bacteroidetes_vadinHA17	< 0.01	< 0.01	3744	0.586	0.74
Holosporaceae	< 0.01	< 0.01	3744	0.586	0.74
Micrococcales_Incertae_Sedis	< 0.01	< 0.01	3744	0.586	0.74
Barnesiellaceae	< 0.01	< 0.01	3744	0.586	0.74
norank_o__11-24	< 0.01	< 0.01	3744	0.586	0.74
unclassified_p__Armatimonadota	< 0.01	< 0.01	3744	0.586	0.74
Anaplasmataceae	< 0.01	< 0.01	3744	0.586	0.74
Desertifilaceae	< 0.01	< 0.01	3744	0.586	0.74
norank_o__PB19	< 0.01	< 0.01	3744	0.586	0.74
norank_o__MBA03	< 0.01	< 0.01	3744	0.586	0.74
Nitriliruptoraceae	< 0.01	< 0.01	3744	0.586	0.74
norank_o__Zavarziniales	< 0.01	< 0.01	3744	0.586	0.74
Obscuribacteraceae	< 0.01	< 0.01	3744	0.586	0.74
norank_o__norank_c__SJA-28	< 0.01	< 0.01	3744	0.586	0.74
norank_o__norank_c__AKAU4049	< 0.01	< 0.01	3744	0.586	0.74
Gemellaceae	< 0.01	< 0.01	3744	0.586	0.74
