# Supplementary material for: Gut microbiota of white-headed black langurs (Trachypithecus leucocephalus) in responses to habitat fragmentation
Source: Front Microbiol. 2023 Feb 13;14:1126257. doi: 10.3389/fmicb.2023.1126257 (PMC9968942; doi:10.3389/fmicb.2023.1126257)
Supplement: Supplementary file 8 [file Table_6.XLSX]

## Sheet: GLMM results
Intersite differential test for alpha diversity in gut microbiota of white-headed black langurs - GLMM results
	Banli group	Bapen group	χ2(df=1)	P
Shannon	4.821 ± 0.370	4.984 ± 0.264	5.792	0.016
invSimpson	57.575 ± 22.396	73.890 ± 23.367	7.734	0.005
ACE	779.415 ± 200.260	720.498 ± 188.283	0.527	0.468
Chao	783.094 ± 179.863	717.621 ± 156.784	0.67	0.413
Shannoneven	0.751 ± 0.050	0.784 ± 0.037	6.248	0.012
Simpsoneven	0.093 ± 0.034	0.127 ± 0.039	4.052	0.044

## Sheet: GLMM statistic
Intersite differential test for alpha diversity in gut microbiota of white-headed black langurs - GLMM statistic
Response variables	Explanatory variables	Estimated values	SD	t values
Shannon	Intercept	0.682	0.003	240.078
	Bapen group	0.015	0.006	2.617
invSimpson	Intercept	1.716	0.017	100.34
	Bapen group	0.124	0.035	3.53
ACE	Intercept	2.88	0.039	73.288
	Bapen group	-0.031	0.05	-0.628
Chao	Intercept	2.884	0.036	80.621
	Bapen group	-0.032	0.045	-0.711
Shannoneven	Intercept	0.752	0.008	99.849
	Bapen group	0.03	0.011	2.702
Simpsoneven	Intercept	0.093	0.011	8.387
	Bapen group	0.029	0.014	2.005
